# Supplementary material for: Pyk2/FAK Signaling Is Upregulated in Recurrent Glioblastoma Tumors in a C57BL/6/GL261 Glioma Implantation Model
Source: Int J Mol Sci. 2023 Aug 30;24(17):13467. doi: 10.3390/ijms241713467 (PMC10487692; doi:10.3390/ijms241713467)
Supplement: Supplementary file 1 [file ijms-24-13467-s001.zip]

Archive with 5 entries (5 files):
-  Supplementary S4 .tiff
- Supplementary Figure S1.tif
- Supplementary Figure S2.tiff
- Supplementary Figures captions.pdf
- Supplementary S3.tiff
